# Supplementary material for: Curcumin Mitigates Microplastic-Induced Damage in Livestock and Poultry: Mechanistic Insights and Strategies for Sustainable Farming
Source: Vet Sci. 2025 Nov 1;12(11):1043. doi: 10.3390/vetsci12111043 (PMC12656898; doi:10.3390/vetsci12111043)
Supplement: Supplementary file 1 [file vetsci-12-01043-s001.zip]

Archive with 1 entries (1 files):
- vetsci-3902220-supplementary.pdf
